# Supplementary material for: Sustainable Synthesis of Adipic Acid via MnOx-Catalyzed Electrooxidation of Cyclohexanol in Neutral Electrolyte
Source: Molecules. 2025 Jul 11;30(14):2937. doi: 10.3390/molecules30142937 (PMC12299911; doi:10.3390/molecules30142937)
Supplement: Supplementary file 1 [file molecules-30-02937-s001.zip]

Archive with 1 entries (1 files):
- molecules-3640909-supplementary.pdf
